# Supplementary material for: Effects of a community health worker delivered intervention on maternal depressive symptoms in rural Tanzania
Source: Health Policy Plan. 2020 Dec 13;36(4):473–83. doi: 10.1093/heapol/czaa170 (PMC8128007; doi:10.1093/heapol/czaa170)
Supplement: czaa170_Supp [file czaa170_supp.zip]

Archive with 1 entries (1 files):
- R1. Supplementary Data.docx
